# Supplementary material for: Ratio of apoB/LDL: a potential clinical index for vascular cognitive impairment
Source: BMC Neurol. 2016 Nov 25;16:243. doi: 10.1186/s12883-016-0766-1 (PMC5123286; doi:10.1186/s12883-016-0766-1)
Supplement: Additional file 1: — Original data set﻿. (XLS 41 kb) [file 12883_2016_766_MOESM1_ESM.xls]

## Sheet: Sheet1
dementia*	age range*	sex*	hypertension*	somke*	hyperlipemia*	Diabetes mellitus*	Folic acid deficiency*	VitB12 deficiency*	Foci of malacia*	Encephalatrophy*	Leukoaraiosis*	CHOL(mol/l)	LDL(mg/dl)	HDL(mol/l)	TG(mol/l)	apoA1(mg/dl)	apoB(mg/dl)	mmse
1	80-89	m	0	0	0	1	1	0	1	1	1	4.78	1.2	1.11	0.96	1.08	0.68	3
1	70-79	f	0	0	1	0	0	0	0	1	0	4.47	1.2	0.89	1.79	0.91	0.9	7
1	60-69	f	0	0	0	0	0	0	0	0	0	4.92	1.28	1.01	1.6	1.46	0.99	7
1	80-89	f	1	0	0	0	0	0	1	1	1	3.6	0.89	1.42	0.8	1.56	0.8	10
1	50-59	m	1	1	1	0	1	0	1	1	1	4.75	1.48	0.95	1.11	1.08	1.12	11
1	70-79	m	0	0	0	0	0	1	0	1	1	3.59	0.91	1.07	0.66	0.98	0.75	11
1	50-59	f	1	0	1	0	0	0	1	1	1	5.09	1.24	1.05	2.23	1.19	1.01	11
1	70-79	m	1	0	0	0	0	0	0	1	1	2.82	0.61	0.83	1.37	0.98	0.43	12
1	60-69	m	0	0	1	0	0	0	0	1	1	4.11	1.12	0.99	0.96	0.92	0.87	12
1	70-79	f	1	0	1	0	0	0	0	1	1	5.58	1.51	1.17	1.34	1.12	1.26	12
1	50-59	m	0	1	1	0	0	0	0	0	0	5.11	1.37	1.05	1.16	1.45	0.91	13
1	50-59	m	0	0	0	0	1	1	0	1	1	3.26	0.89	0.86	0.6	0.94	0.55	13
1	70-79	m	1	1	0	1	0	1	1	1	1	3.01	0.84	0.64	0.87	0.73	0.69	13
1	70-79	f	1	0	1	1	0	1	1	1	1	5.65	1.6	1.01	2.13	0.91	1.48	13
1	70-79	f	0	0	0	0	1	0	0	1	1	4.28	1.09	1.2	0.88	1.25	0.91	13
1	70-79	m	1	0	1	1	0	1	1	1	1	4.04	0.99	0.73	1.99	1	0.87	13
1	60-69	m	0	1	0	0	0	1	1	1	1	4.51	1.26	0.98	1.23	1.08	1.02	14
1	70-79	f	1	0	0	0	0	0	0	1	1	4.74	1.18	1.16	1.03	1.16	0.97	14
1	60-69	m	1	1	0	1	0	0	1	0	0	4.03	1.03	0.75	1.48	1.05	1	14
1	60-69	m	1	0	0	1	0	0	0	1	1	3.41	0.85	0.9	1.15	0.98	0.74	14
1	60-69	f	1	0	0	1	0	1	1	1	1	3.54	0.76	1.29	0.88	1.29	0.78	15
1	60-69	m	1	0	0	0	0	1	0	0	0	4.81	1.23	1.43	0.59	1.16	0.95	15
1	80-89	f	1	0	0	0	0	0	0	1	1	4.38	1	1.23	1.1	1.24	0.94	15
1	80-89	f	1	0	1	0	0	1	0	1	1	5.06	1.33	1.4	1.01	1.38	1.04	17
1	70-79	f	1	0	0	0	0	1	0	1	1	5.33	1.21	1.71	0.95	1.45	1.06	17
1	80-89	f	1	0	1	1	0	0	0	1	1	6.15	1.62	1.37	1.08	1.22	1.33	17
1	70-79	m	1	0	0	0	0	0	0	0	0	3.58	0.77	1.45	0.72	1.32	0.69	17
1	50-59	m	1	0	0	1	0	0	0	1	1	4.03	1.13	0.64	0.98	0.87	1.02	17
1	80-89	m	1	0	0	0	0	0	0	1	1	4.59	1.16	1.11	0.98	0.95	1	18
1	60-69	m	1	0	0	0	0	0	1	1	1	4.38	0.41	2.94	1.04	1.17	0.86	18
1	70-79	m	1	0	0	0	0	0	1	1	0	4.69	1.24	1.12	0.84	1.3	1.04	18
1	60-69	m	1	0	1	0	1	1	1	1	1	4.27	1.08	0.68	2.62	0.84	1.03	19
1	60-69	m	1	0	1	1	0	0	0	1	1	3.73	0.68	1.09	2.43	1.2	0.64	19
1	80-89	m	1	0	0	0	0	0	0	1	1	2.15	0.42	0.56	1.57	0.98	0.47	19
1	50-59	f	1	0	0	0	0	0	1	0	0	4.32	1.12	1.02	0.93	1.19	0.95	21
1	70-79	m	0	1	1	0	0	1	1	0	1	5.19	1.48	1.07	1.09	1.04	1.14	22
1	50-59	m	1	0	0	0	0	0	0	1	0	3	0.56	1.15	1.05	1.22	0.65	23
0	80-89	m	1	1	0	0	0	1	1	1	1	4.83	1.24	0.87	1.24	1.01	1.2
0	80-89	f	0	0	1	0	0	0	1	1	1	5.56	1.55	1.22	1.79	1.12	1.24
0	60-69	m	0	1	0	1	0	0	1	0	0	3.02	0.68	0.98	0.41	0.97	0.55
0	80-89	m	1	1	1	0	0	0	0	1	1	4.95	1.48	1.23	1.05	1.36	1.14
0	80-89	f	0	0	0	0	1	1	0	1	1	3.8	0.99	0.9	0.69	0.91	0.87
0	60-69	m	1	1	1	0	0	1	1	1	1	5.46	1.4	1.17	1.52	1	1.16
0	70-79	f	1	0	1	1	0	0	0	1	1	5.29	1.51	0.91	2.27	1.03	1.23
0	70-79	f	1	0	0	0	0	0	0	1	1	4.04	0.86	1.42	0.63	1.35	0.71
0	80-89	f	1	0	0	1	0	0	0	1	0	3.49	0.88	1.11	1.05	1.23	0.74
0	50-59	f	0	1	1	0	0	0	0	0	0	5.19	1.61	0.87	1.6	1.02	1.34
0	60-69	m	1	1	0	0	0	0	1	1	1	3.48	0.68	1.01	0.75	1.74	0.7
0	70-79	f	0	0	1	1	0	0	0	1	1	5.24	1.45	1.09	1.22	1.1	1.22
0	80-89	m	1	0	1	0	0	0	0	1	1	6.45	1.76	1.43	1.61	1.43	1.42
0	60-69	m	1	0	1	0	0	1	0	1	0	4.59	1.18	0.68	2.1	0.69	1.23
0	80-89	m	1	0	0	0	0	1	0	1	1	4.13	0.93	1.34	1.17	1.33	0.84
0	50-59	m	0	1	0	0	0	0	0	0	0	4.56	1.2	0.87	1.25	0.97	1.01
0	80-89	m	1	0	1	0	0	0	0	1	1	4.58	1.17	0.75	2.15	0.78	0.94
0	50-59	m	0	0	0	0	0	0	0	1	1	4.26	1.05	1.15	1.31	1.07	0.94
0	70-79	m	1	0	0	0	1	0	0	1	1	1.99	0.3	0.75	0.78	0.75	0.19
0	80-89	f	1	0	1	0	0	0	0	0	1	5.92	1.58	1.07	1.35	1.3	1.33
0	80-89	m	1	0	1	0	0	1	0	1	1	4.08	1.05	0.77	2.15	0.84	0.98
0	40-49	f	1	0	0	0	0	0	1	0	0	4.26	1.1	1.2	1.23	1.63	0.9
0	50-59	m	1	1	1	0	0	0	1	1	1	4.79	1.23	1.1	1.75	1.56	1.01
0	90-99	f	1	0	1	0	0	0	0	1	1	5.42	1.38	0.87	3.2	1.29	1.21
0	70-79	f	0	0	1	1	0	0	0	1	1	5.09	1.44	1.15	0.96	1.32	1.15
0	80-89	f	1	0	1	0	0	1	1	1	1	4.4	1.1	1.08	1.92	1.15	0.99
0	60-69	f	0	0	1	0	0	0	0	0	0	5.5	1.52	1.35	2.13	1.86	1.01
0	60-69	m	1	1	0	1	0	0	0	1	1	3.67	0.67	1.64	0.84	1.69	0.63
0	60-69	f	1	0	1	0	0	0	0	0	0	4.77	1.36	1.02	1.69	0.83	1.02
0	80-89	f	1	0	1	0	0	0	0	1	1	5.41	1.52	1.23	1.23	1.26	1.2
0	70-79	m	1	0	0	1	0	0	0	0	0	4.43	1.02	1.71	0.51	1.29	0.72
0	80-89	m	1	0	0	0	0	0	1	1	1	4.71	1.12	1.57	0.87	1.43	0.91
0	50-59	f	1	0	0	1	0	0	0	0	1	3.72	0.81	1.38	0.58	1.37	0.67
0	50-59	m	1	1	1	1	0	0	0	0	0	7.06	1.92	1.1	2.66	1.22	1.7
0	80-89	f	0	0	0	1	0	0	0	1	1	4.47	1.29	0.9	1.52	0.84	1.07
0	60-69	m	1	0	1	0	0	0	0	0	0	4.69	1.33	1.03	1.78	1.11	1.06
0	40-49	m	1	0	1	0	0	0	0	0	0	4.42	0.44	0.95	8.89	1.17	0.55
0	70-79	m	1	0	1	0	0	0	0	1	1	5	1.36	0.98	2	1.21	1.16
0	60-69	f	1	0	1	0	0	0	0	0	0	5.18	1.4	1.14	1.37	1.44	1.1
0	70-79	m	0	0	0	0	0	0	1	1	1	4.54	1.23	1.31	0.58	1.51	0.94
0	60-69	m	0	1	0	0	0	0	0	0	0	4.35	1.07	1.18	1.42	1.32	1
0	80-89	f	1	0	1	1	0	0	0	1	1	3.97	0.89	0.86	2.1	0.91	0.78
0	70-79	f	1	0	1	0	1	0	0	1	1	5.98	1.72	0.99	1.87	1.19	1.39
0	70-79	f	1	0	1	1	0	1	1	1	1	2.98	0.46	1.28	1.76	1.39	0.62
0	70-79	f	1	0	0	0	0	0	0	1	1	4.03	1.05	1.17	0.76	1.41	0.84
0	60-69	m	1	1	0	0	1	1	0	0	0	4.47	1.12	0.82	1.16	0.9	1.08
0	60-69	f	1	0	1	1	0	1	1	1	1	5.7	1.54	1.38	1.45	1.42	1.28
0	70-79	m	0	0	0	0	0	0	0	1	1	4.66	0.98	1.8	0.71	1.62	0.78
0	70-79	f	0	0	1	0	0	0	0	1	1	4.87	1.51	1.07	1.58	0.83	1.3
0	70-79	m	1	0	1	0	0	0	0	1	1	4.31	1.13	0.87	1	0.91	0.84
0	60-69	f	0	0	1	0	0	0	0	1	1	5.98	1.85	1.42	0.88	1.33	1.39
0	80-89	m	1	0	1	0	0	0	0	1	1	5.49	1.78	0.95	2.06	1.14	1.31
0	90-99	m	0	1	1	0	0	0	0	0	0	7.1	2.02	1.42	1.91	1.51	1.52
0	70-79	f	1	1	1	1	0	0	0	1	0	5.2	1.32	0.81	2.64	0.99	1.27
0	50-59	m	1	1	1	0	0	0	0	0	0	4.74	1.23	0.88	2.06	1.06	1.13
0	50-59	m	1	0	1	0	0	0	0	0	0	4.92	1.29	0.91	2.7	1.04	0.89
0	70-79	m	1	0	0	0	0	0	0	1	1	4.41	1.25	0.88	0.88	1.07	1.05
0	60-69	m	1	0	1	0	0	0	0	0	0	5.97	1.65	1.2	1.89	1.42	1.38
0	80-89	m	0	0	0	0	0	0	0	1	0	4.4	1.06	1.34	0.84	1.29	0.96
0	50-59	m	1	1	1	0	0	0	0	0	1	6.19	1.67	1.55	2.21	1.69	1.57
0	70-79	f	0	0	1	0	0	1	0	1	1	6.07	1.68	1.36	1.26	1.74	1.35
0	80-89	f	1	0	1	1	0	0	0	1	1	5.63	1.44	1.58	0.76	1.83	1.17
0	80-89	m	1	0	0	0	0	1	0	1	1	4.42	1.13	1.16	0.78	1.19	0.95
0	50-59	f	1	0	1	1	0	0	0	0	0	5.41	1.5	0.95	1.91	1.26	1.26
0	40-49	m	0	1	0	0	0	0	0	0	0	3.63	0.85	1.03	1.58	1.6	0.73
0	70-79	f	1	0	1	0	0	0	0	1	1	5.36	1.34	1.56	0.63	1.43	1.13
0	60-69	f	1	0	0	0	0	0	1	1	1	4.81	1.25	1.18	1.45	1.31	0.92
0	70-79	m	1	1	0	1	0	0	0	1	1	4.77	1.2	1.26	1.26	1.07	0.9
0	70-79	m	1	0	0	0	0	0	0	1	1	4.2	1.07	1.05	1.3	1.12	0.86
0	70-79	f	1	0	0	0	0	1	1	0	1	4.8	1.21	1.16	1.1	1.12	0.88
0	60-69	m	0	1	1	0	0	0	0	0	0	5.18	1.4	0.86	1.47	0.95	1.1
0	70-79	f	1	0	1	1	0	1	1	1	1	5.62	1.77	0.97	1.15	1.28	1.44
0	90-99	f	0	0	0	0	0	0	0	1	1	4.33	1.06	1.03	0.81	0.98	0.98
0	40-49	m	1	1	1	1	0	0	0	0	0	6.05	1.59	1.17	3.33	1.6	1.4
*: "1" means with, "0" means without.
